# Supplementary material for: Identification of Predictive Factors for Overall Survival and Response during Hypomethylating Treatment in Very Elderly (≥75 Years) Acute Myeloid Leukemia Patients: A Multicenter Real-Life Experience
Source: Cancers (Basel). 2022 Oct 6;14(19):4897. doi: 10.3390/cancers14194897 (PMC9564161; doi:10.3390/cancers14194897)
Supplement: Supplementary file 1 [file cancers-14-04897-s001.zip]

Archive with 1 entries (1 files):
- cancers-1925132-supplementary.pdf
